# Supplementary material for: Magnetic Halloysite Nanotube-Based SERS Biosensor Enhanced with Au@Ag Core–Shell Nanotags for Bisphenol A Determination
Source: Biosensors (Basel). 2022 Jun 2;12(6):387. doi: 10.3390/bios12060387 (PMC9221462; doi:10.3390/bios12060387)
Supplement: Supplementary file 1 [file biosensors-12-00387-s001.zip]

Archive with 1 entries (1 files):
- biosensors-1733844-supplementary.pdf
